# Supplementary material for: The Role of APOSTART in Switching between Sexuality and Apomixis in Poa pratensis
Source: Genes (Basel). 2020 Aug 14;11(8):941. doi: 10.3390/genes11080941 (PMC7464379; doi:10.3390/genes11080941)
Supplement: Supplementary file 1 [file genes-11-00941-s001.zip]

Archive with 15 entries (15 files):
- Supplementary Figures/Figure S1.tif
- Supplementary Figures/Figure S2.pdf
- Supplementary Figures/Figure S3.tif
- Supplementary Figures/Figure S4.tif
- Supplementary Figures/Figure S5.tif
- Supplementary Figures/Figure S6.tif
- Supplementary Figures/Figure S7.tif
- Supplementary Tables/TableS1.docx
- Supplementary Tables/TableS2.docx
- Supplementary Tables/TableS3.docx
- Supplementary Tables/TableS4.xlsx
- Supplementary Tables/TableS5.xlsx
- Supplementary Tables/TableS6.xlsx
- Supplementary Tables/TableS7.docx
- Supplementary Tables/TableS8.xlsx
