# Supplementary material for: The Role of APOSTART in Switching between Sexuality and Apomixis in Poa pratensis
Source: Genes (Basel). 2020 Aug 14;11(8):941. doi: 10.3390/genes11080941 (PMC7464379; doi:10.3390/genes11080941)
Supplement: Supplementary file 1 [file genes-11-00941-s001.zip › Supplementary Tables/TableS4.xlsx]

## Sheet: Table S4
Table S4. Identity values (%) between either APOSTART genomic or APOSTART cDNA clones as calculated by blastn (www.ncbi.com)
	GENOMIC SEQUENCES
	APOSTART_1	APOSTART_2	APOSTART_5	APOSTART_6	APOSTART_7	APOSTART_8	APOSTART_10	APOSTART_12
APOSTART_1	-
APOSTART_2	96.68	-
APOSTART_5	85.92	85.76	-
APOSTART_6	85.49	85.33	95.7	-
APOSTART_7	95.93	92.65	86.11	85.69	-
APOSTART_8	96.58	95	86.56	86.09	97.54	-
APOSTART_10	99.58	96.65	85.89	85.46	95.97	96.64	-
APOSTART_12	95.89	95.12	86.52	86	95.63	95.67	95.63	-
	cDNA SEQUENCES
	APOSTART_1	APOSTART_2	APOSTART_3	APOSTART_4	APOSTART_5	APOSTART_6	APOSTART_7	APOSTART_8	APOSTART_9	APOSTART_10	APOSTART_11	APOSTART_12	APOSTART_13	APOSTART_14	APOSTART_15
APOSTART_1	-
APOSTART_2	98.4	-
APOSTART_3	100	98.4	-
APOSTART_4	97.08	96.8	97.08	-
APOSTART_5	92.61	92.34	92.61	93.03	-
APOSTART_6	93.25	93.3	93.25	93.62	96.18	-
APOSTART 7	97.81	97.4	97.81	97.44	92.53	93.21	-
APOSTART_8	99.64	97.75	99.64	97.48	94.12	93.43	97.84	-
APOSTART_9	99.77	98.45	99.77	97.17	92.75	93.34	97.95	99.73	-
APOSTART_10	98.45	97.63	98.45	96.07	91.48	92.53	96.85	99.81	98.63	-
APOSTART_11	99.63	98.31	99.63	97.03	92.61	93.21	97.81	99.46	99.86	98.49	-
APOSTART_12	97.26	96.99	97.26	99.63	93.21	93.81	97.63	97.84	97.35	96.26	97.21	-
APOSTART_13	97.83	97.29	97.83	99.28	95.44	93.77	97.84	97.5	97.92	97.15	97.65	99.64	-
APOSTART_14	97.38	96.84	97.38	99.73	95.16	93.32	97.39	97.13	97.47	96.87	97.2	99.19	99.63	-
APOSTART_15	97.14	97.08	97.14	99.88	94.54	93.82	97.21	97.06	97.27	97.18	97.27	99.63	99.72	99.62	-
