# Supplementary material for: The Role of APOSTART in Switching between Sexuality and Apomixis in Poa pratensis
Source: Genes (Basel). 2020 Aug 14;11(8):941. doi: 10.3390/genes11080941 (PMC7464379; doi:10.3390/genes11080941)
Supplement: Supplementary file 1 [file genes-11-00941-s001.zip › Supplementary Tables/TableS5.xlsx]

## Sheet: Table S5
Table S5. APOSTART proteins subcellular localization results, obtained with different software. *Plant-mPloc software give as a result only the most probable subcellular localitazion. N- Nucleus, Ct- Cytoplasm, Cl- Chloroplast, Cy- Cystoskeleton, GAp-Golgi Apparatus, Ly-Lysosomial, PM-Plasma membrane, M-Mitochondria, P-Peroxisomes, ER- Endoplasmic reticulum, ExC- Extracellular, V-Vacuole.
Cello2Go	Chloroplast	Cytoplasmic	Cytoskeletal	ER	Extracellular	Golgi apparatus	Lysosomal	Mitochondrial	Nuclear	Peroxisomal	Plasma membrane	Vacuole
APOSTART_1	0.14	0.611	0.024	0.026	0.106	0.022	0.026	0.073	3.572	0.109	0.269	0.022
APOSTART_2	0.188	0.641	0.024	0.023	0.079	0.023	0.029	0.098	3.519	0.117	0.239	0.02
APOSTART_3	0.14	0.611	0.024	0.026	0.106	0.022	0.026	0.073	3.572	0.109	0.269	0.022
APOSTART_4	0.137	0.611	0.027	0.032	0.103	0.023	0.031	0.086	3.571	0.106	0.254	0.021
APOSTART_5	0.149	0.543	0.022	0.024	0.089	0.026	0.026	0.148	3.597	0.148	0.215	0.014
APOSTART_6	0.173	0.554	0.028	0.029	0.097	0.022	0.033	0.107	3.49	0.139	0.306	0.022
APOSTART_7	0.179	0.629	0.029	0.023	0.102	0.022	0.029	0.093	3.524	0.1	0.25	0.019
APOSTART_8	0.139	0.595	0.019	0.023	0.075	0.019	0.027	0.063	3.698	0.083	0.24	0.019
APOSTART_9	0.141	0.588	0.024	0.024	0.104	0.022	0.026	0.072	3.606	0.104	0.269	0.02
APOSTART_10	0.124	0.575	0.02	0.024	0.092	0.02	0.024	0.066	3.687	0.108	0.238	0.022
APOSTART_11	0.156	0.634	0.023	0.024	0.093	0.022	0.023	0.077	3.563	0.104	0.263	0.019
APOSTART_12	0.148	0.56	0.026	0.032	0.146	0.026	0.035	0.084	3.546	0.103	0.273	0.022
APOSTART_13	0.182	0.535	0.02	0.028	0.069	0.02	0.027	0.078	3.713	0.08	0.229	0.018
APOSTART_14	0.175	1.085	0.021	0.035	0.064	0.025	0.035	0.149	2.998	0.197	0.191	0.024
APOSTART_15	0.198	0.623	0.03	0.033	0.08	0.025	0.021	0.144	3.324	0.119	0.386	0.018
DeepLoc	Chloroplast	Cytoplasmatic	ER	Extracellular	Golgi apparatus	Lysosome/ Vacuole	Mitochondrial	Nuclear	Peroxisomal	Plasma Membrane	Protein Type
											Soluble	Membrane
APOSTART_1	0.0023	0.6776	0.001	0.0028	0.0508	0.0333	0.0236	0.1544	0.0081	0.0461	0.8793	0.1207
APOSTART_2	0.0018	0.6707	0.0017	0.0024	0.0641	0.031	0.0504	0.1238	0.0096	0.0447	0.8688	0.1312
APOSTART_3	0.001	0.6776	0.0023	0.0028	0.0461	0.0333	0.0236	0.1544	0.0081	0.0508	0.8793	0.1207
APOSTART_4	0.0019	0.6819	0.0011	0.0024	0.0197	0.0126	0.0754	0.1758	0.007	0.0222	0.8968	0.1032
APOSTART_5	0.002	0.6802	0.0013	0.0026	0.0365	0.0172	0.0757	0.1528	0.0053	0.0264	0.9062	0.0938
APOSTART_6	0.0014	0.5791	0.0014	0.0017	0.0454	0.0214	0.1729	0.1183	0.0225	0.036	0.8044	0.1956
APOSTART_7	0.0024	0.6794	0.0009	0.0014	0.0219	0.0107	0.0998	0.1567	0.0042	0.0226	0.8906	0.1094
APOSTART_8	0.0027	0.642	0.003	0.0044	0.045	0.0261	0.0807	0.1372	0.0087	0.0503	0.8343	0.1657
APOSTART_9	0.0008	0.7134	0.0016	0.0021	0.0376	0.0229	0.0229	0.1488	0.0063	0.0437	0.8921	0.1079
APOSTART_10	0.0001	0.6456	0.0016	0.0025	0.0585	0.0221	0.0437	0.1893	0.0052	0.0304	0.8725	0.1275
APOSTART_11	0.0012	0.6745	0.0018	0.0019	0.0452	0.0215	0.0418	0.1673	0.0074	0.0374	0.865	0.135
APOSTART_12	0.0025	0.6389	0.0017	0.0027	0.0256	0.0212	0.0885	0.1753	0.0077	0.0359	0.8532	0.1468
APOSTART_13	0.0013	0.6931	0.001	0.0014	0.0175	0.0158	0.0574	0.1837	0.009	0.0198	0.9028	0.0972
APOSTART_14	0.0018	0.5879	0.0014	0.0017	0.0214	0.0227	0.1419	0.193	0.0094	0.0188	0.8393	0.1607
APOSTART_15	0.0014	0.6809	0.0016	0.0021	0.0402	0.0161	0.0701	0.155	0.0095	0.0231	0.8819	0.1181
MultiLoc2	Chloroplast	Cytoplasmic	ER	Extracellular	Golgi apparatus	Mitochondrial	Nuclear	Peroxisomal	Plasma membrane	Vacuolar
APOSTART_1	0.02	0.07	0	0.05	0.01	0.7	0.12	0.02	0.02	0
APOSTART_2	0.03	0.1	0	0.1	0.01	0.57	0.21	0.06	0.02	0
APOSTART_3	0.02	0.07	0	0.05	0.01	0.7	0.12	0.02	0.01	0
APOSTART_4	0.02	0.07	0	0.06	0.01	0.68	0.12	0.02	0.01	0
APOSTART_5	0.02	0.09	0	0.06	0.01	0.61	0.18	0.03	0.01	0
APOSTART_6	0.02	0.11	0	0.06	0.01	0.56	0.21	0.03	0.01	0
APOSTART_7	0.02	0.07	0	0.05	0.01	0.71	0.11	0.02	0.02	0
APOSTART_8	0.02	0.07	0	0.05	0.01	0.7	0.12	0.02	0.01	0
APOSTART_9	0.02	0.07	0	0.05	0.01	0.7	0.12	0.02	0.01	0
APOSTART_10	0.02	0.1	0	0.06	0.01	0.55	0.21	0.03	0.01	0
APOSTART_11	0.02	0.07	0	0.05	0.01	0.7	0.12	0.02	0.01	0
APOSTART_12	0.02	0.07	0	0.05	0.01	0.7	0.12	0.02	0.01	0
APOSTART_13	0.02	0.07	0	0.05	0.01	0.69	0.12	0.02	0.01	0
APOSTART_14	0.02	0.07	0	0.05	0.01	0.72	0.09	0.03	0.01	0
APOSTART_15	0.02	0.07	0	0.06	0.01	0.7	0.11	0.02	0.01	0
SherLoc2	Chloroplast	Cytoplasmatic	ER	Extracellular	Golgi Apparatus	Mitochondrial	Nuclear	Peroxisomal	Plasma Membrane	Vacuolar	normal confidence
APOSTART_1	0.01	0.18	0	0.06	0.02	0.22	0.45	0.03	0.02	0.01	0.3
APOSTART_2	0.01	0.18	0	0.06	0.02	0.21	0.47	0.03	0.02	0.01	0.64
APOSTART_3	0.01	0.18	0	0.06	0.02	0.22	0.45	0.03	0.02	0.01	0.3
APOSTART_4	0.01	0.18	0.01	0.06	0.02	0.22	0.44	0.02	0.02	0.01	0.22
APOSTART_5	0.01	0.2	0	0.05	0.02	0.2	0.46	0.03	0.02	0.01	0.18
APOSTART_6	0.01	0.18	0	0.05	0.02	0.22	0.46	0.03	0.02	0.01	0.28
APOSTART_7	0.01	0.18	0	0.05	0.02	0.24	0.44	0.03	0.02	0.01	0.22
APOSTART_8	0.01	0.18	0	0.05	0.02	0.23	0.45	0.03	0.02	0.01	0.3
APOSTART_9	0.01	0.18	0	0.06	0.02	0.22	0.45	0.03	0.02	0.01	0.3
APOSTART_10	0.01	0.17	0	0.05	0.02	0.21	0.48	0.03	0.02	0.01	0.39
APOSTART_11	0.01	0.18	0	0.06	0.02	0.22	0.45	0.03	0.02	0.01	0.3
APOSTART_12	0.01	0.18	0.01	0.05	0.02	0.23	0.44	0.03	0.02	0.01	0.22
APOSTART_13	0.01	0.18	0.01	0.05	0.02	0.23	0.44	0.02	0.02	0.01	0.22
APOSTART_14	0.01	0.2	0.01	0.05	0.02	0.27	0.38	0.03	0.02	0.01	0.34
APOSTART_15	0.01	0.18	0	0.06	0.02	0.25	0.43	0.03	0.02	0	0.43
Yloc	Chloroplast	Cytoplasmic	ER	Extracellular	Golgi apparatus	Mitochondrial	Nuclear	Peroxisomal	Plasma membrane	Vacuolar
APOSTART_1	0.001	0.199	0	0	0.006	0.616	0.177	0.001	0.001	0
APOSTART_2	0.001	0.101	0	0	0.008	0.857	0.033	0.001	0.001	0
APOSTART_3	0.001	0.199	0	0	0.006	0.616	0.177	0.001	0.001	0
APOSTART_4	0	0.242	0	0	0.006	0.537	0.212	0.002	0.001	0
APOSTART_5	0.001	0.299	0	0.001	0.016	0.532	0.148	0.002	0.001	0
APOSTART_6	0	0.106	0.001	0.001	0.143	0.686	0.058	0.001	0.003	0.001
APOSTART_7	0	0.242	0	0	0.006	0.537	0.212	0.002	0.001	0
APOSTART_8	0.001	0.199	0	0	0.006	0.616	0.177	0.001	0.001	0
APOSTART_9	0.001	0.199	0	0	0.006	0.616	0.177	0.001	0.001	0
APOSTART_10	0.001	0.152	0.001	0.002	0.013	0.764	0.07	0.002	0	0.001
APOSTART_11	0.001	0.199	0	0	0.006	0.616	0.177	0.001	0.001	0
APOSTART_12	0	0.242	0	0	0.006	0.537	0.212	0.002	0.001	0
APOSTART_13	0	0.242	0	0	0.006	0.537	0.212	0.002	0.001	0
APOSTART_14	0	0.212	0	0	0.009	0.666	0.111	0.002	0	0
APOSTART_15	0	0.167	0	0	0.005	0.712	0.114	0.001	0	0
