# Supplementary material for: The Role of APOSTART in Switching between Sexuality and Apomixis in Poa pratensis
Source: Genes (Basel). 2020 Aug 14;11(8):941. doi: 10.3390/genes11080941 (PMC7464379; doi:10.3390/genes11080941)
Supplement: Supplementary file 1 [file genes-11-00941-s001.zip › Supplementary Tables/TableS6.xlsx]

## Sheet: Caption
Table S6. Predicted phosphorylation sites using NetPhos 3.1 software.

## Sheet: Serine
Species	aa sequence tot. lenght	Amino acid sequence - Serine (S) Phosphorilated position [output: Not phosphorilated- red (0,0-0,4); Phosphorilated - green (0,5-1,0)]
APOSTART1_Poa_pratensis	728	12	23	36	42	116	128	130	134	158	171	174	179	181	209	211	233	244	249	292	299	318	324	353	355	360	376	397	401	409	423	425	431	448	451	468	471	482	491	498	506	512	560	564	572	578	593	605	611
APOSTART2_Poa_pratensis	728	12	23	36	42	116	128	130	134	158	171	174	179	181	211	233	244	249	292	299	318	324	353	355	360	376	397	401	409	423	425	431	448	451	468	471	482	491	498	506	512	560	564	572	573	578	593	605	611
APOSTART3_Poa_pratensis	728	12	23	36	42	116	128	130	134	158	171	174	179	181	209	211	233	244	249	292	299	318	324	353	355	360	376	397	401	409	423	425	431	448	451	468	471	482	491	498	506	512	560	564	572	578	593	605	611
APOSTART4_Poa_pratensis	729	12	36	42	117	129	131	135	159	172	175	180	182	210	212	234	245	250	293	300	319	325	354	356	361	377	398	410	412	424	426	432	449	452	469	472	483	492	499	507	513	561	565	573	574	579	594	606	612
APOSTART5_Poa_pratensis	728	12	23	36	42	63	66	116	128	130	134	158	171	172	174	177	179	181	209	211	233	244	249	292	299	324	353	355	360	376	397	409	423	425	431	448	449	468	471	482	491	498	506	512	560	564	572	578	593
APOSTART6_Poa_pratensis	730	12	23	36	42	116	128	130	134	158	171	172	174	177	179	181	209	211	233	244	249	292	299	318	324	353	355	360	376	397	409	423	425	431	448	468	471	482	491	498	506	512	560	564	572	578	593	605	611
APOSTART7_Poa_pratensis	729	12	36	42	117	129	131	135	159	175	180	182	210	212	234	245	250	293	300	319	325	354	356	361	377	398	402	424	426	432	449	452	469	472	483	492	499	507	513	561	565	573	574	579	594	606	612	615	627
APOSTART8_Poa_pratensis	720	12	23	36	42	117	129	131	135	159	172	175	180	182	210	212	234	245	250	293	300	319	325	354	356	361	389	393	401	415	417	423	440	443	460	463	474	483	490	498	504	552	556	564	570	585	597	603	606
APOSTART9_Poa_pratensis	728	12	23	36	42	116	128	130	134	158	171	174	179	181	209	211	233	244	249	292	299	318	324	353	355	360	376	397	401	409	423	425	431	448	451	468	471	482	491	498	506	512	560	564	572	578	593	605	611
APOSTART10_Poa_pratensis	723	12	23	36	42	117	129	131	135	159	172	175	180	182	204	206	228	239	244	287	294	313	319	348	350	355	371	392	396	404	418	420	426	443	446	463	466	477	486	493	501	507	555	559	567	573	588	600	606
APOSTART11_Poa_pratensis	727	12	23	36	42	115	127	129	133	157	170	173	178	180	208	210	232	243	248	291	298	317	323	352	354	359	375	396	400	408	422	424	430	447	450	467	470	481	490	497	505	511	559	563	571	577	592	604	610
APOSTART12_Poa_pratensis	729	12	36	42	117	131	135	159	172	175	180	182	210	212	234	245	250	293	300	319	325	354	356	361	377	398	410	412	424	426	432	449	452	469	472	483	492	499	507	513	561	565	573	574	579	594	606	612	615
APOSTART13_Poa_pratensis	719	12	36	42	116	128	130	134	158	171	174	179	181	209	211	233	244	249	292	299	318	324	353	355	360	388	400	402	414	416	422	439	442	459	462	473	482	489	497	503	551	555	563	564	569	584	596	602	605
APOSTART14_Poa_pratensis	718	12	36	42	116	128	130	134	158	171	174	179	181	209	211	233	244	249	292	299	318	324	353	355	360	388	400	402	414	416	422	439	442	459	462	473	482	489	497	503	551	555	563	564	569	584	596	602	605
APOSTART15_Poa_pratensis	751	12	36	42	115	127	129	133	157	170	173	178	180	201	202	211	213	232	234	256	267	272	315	322	341	347	376	378	383	399	420	432	434	446	448	454	471	474	491	494	505	514	521	529	535	583	587	595	596
[truncated: 16 more columns]

## Sheet: Tyrosine
Species	aa sequence tot. lenght	Amino acid sequence - Tyrosine (Y) Phosphorilated position [output: Not phosphorilated- red (0,0-0,4); Phosphorilated - green (0,5-1,0)]
APOSTART1_Poa_pratensis	728	4	18	28	29	65	70	84	205	239	247	262	281	284	293	311	352	358	374	437	485	513	563	568	627	633	673
APOSTART2_Poa_pratensis	728	4	18	28	29	65	70	84	205	239	247	262	281	284	293	311	352	358	374	437	513	563	568	627	633	673
APOSTART3_Poa_pratensis	728	4	18	28	29	65	70	84	205	239	247	262	281	284	293	311	352	358	374	437	485	513	563	568	627	633	673
APOSTART4_Poa_pratensis	729	4	18	28	29	65	70	84	206	240	248	263	282	285	294	312	353	359	375	438	514	564	569	628	634	674
APOSTART5_Poa_pratensis	728	4	18	28	29	84	164	205	239	247	262	281	284	293	311	352	358	374	437	513	563	568	627	633	673
APOSTART6_Poa_pratensis	730	4	18	28	29	65	70	84	205	239	247	262	281	284	293	311	352	358	374	437	513	563	568	627	633	673	723
APOSTART7_Poa_pratensis	729	4	18	28	29	65	70	84	206	240	248	263	282	285	294	312	353	359	375	438	514	564	569	628	634	674
APOSTART8_Poa_pratensis	720	4	18	28	29	65	70	84	206	240	248	263	282	285	294	312	353	359	429	477	505	555	560	619	625	665
APOSTART9_Poa_pratensis	728	4	18	28	29	65	70	84	205	239	247	262	281	284	293	311	352	358	374	437	485	513	563	568	627	633	673
APOSTART10_Poa_pratensis	723	4	18	28	29	65	70	84	200	234	242	257	276	279	288	306	347	353	369	432	480	508	558	563	622	628	668
APOSTART11_Poa_pratensis	727	4	18	28	29	65	70	84	204	238	246	261	280	283	292	310	351	357	373	436	484	512	562	567	626	632	672
APOSTART12_Poa_pratensis	729	4	18	28	29	65	70	84	206	240	248	263	282	285	294	312	353	359	375	438	514	564	569	628	634	674
APOSTART13_Poa_pratensis	719	4	18	28	29	65	70	84	205	239	247	262	281	284	293	311	352	358	428	504	554	559	618	624	664
APOSTART14_Poa_pratensis	718	4	18	28	29	65	70	84	205	239	247	262	281	284	293	311	352	358	428	504	554	559	618	624	664
APOSTART15_Poa_pratensis	751	4	18	28	29	65	70	84	228	262	270	285	304	307	316	334	375	381	397	460	536	586	591	650	656	696

## Sheet: Threonine
Species	aa sequence tot. lenght	Amino acid sequence - Threonine (T) Phosphorilated position [output: Not phosphorilated- red (0,0-0,4); Phosphorilated - green (0,5-1,0)]
APOSTART1_Poa_pratensis	728	16	58	80	105	107	144	146	149	150	163	223	237	258	335	378	384	411	458	478	487	492	503	526	550	561	571	615	658	659	672	717	727
APOSTART2_Poa_pratensis	728	16	58	80	107	144	146	149	150	163	223	237	258	335	378	384	411	458	478	487	492	503	526	550	561	571	615	658	659	672	717	727
APOSTART3_Poa_pratensis	728	16	58	80	105	107	144	146	149	150	163	223	237	258	335	378	384	411	458	478	487	492	503	526	550	561	571	615	658	659	672	717	727
APOSTART4_Poa_pratensis	729	16	23	58	80	106	108	145	147	150	151	164	224	238	259	336	379	385	420	450	459	479	488	493	504	527	551	562	572	616	659	660	673	718	728
APOSTART5_Poa_pratensis	728	16	58	64	105	107	144	146	149	150	163	223	237	258	335	378	384	411	419	458	487	492	503	526	550	561	571	573	615	658	659	672	717	727
APOSTART6_Poa_pratensis	730	16	58	64	80	105	107	144	146	149	150	163	223	237	258	335	378	384	411	419	458	487	492	503	526	550	561	571	573	615	659	672	719	729
APOSTART7_Poa_pratensis	729	16	23	58	80	106	108	145	147	150	151	164	172	224	238	259	336	379	385	412	479	488	493	504	527	551	562	572	616	659	660	673	718	728
APOSTART8_Poa_pratensis	720	16	58	80	106	108	145	147	150	151	164	224	238	259	336	376	403	450	470	479	484	495	518	542	553	563	607	650	651	664	709	719
APOSTART9_Poa_pratensis	728	16	58	80	105	107	144	146	149	150	163	223	237	258	335	378	384	411	458	478	487	492	503	526	550	561	571	615	658	659	672	717	727
APOSTART10_Poa_pratensis	723	16	58	80	106	108	145	147	150	151	164	218	232	253	330	373	379	406	453	473	482	487	498	521	545	556	566	610	653	654	667	712	722
APOSTART11_Poa_pratensis	727	16	58	80	104	106	143	145	148	149	162	222	236	257	334	377	383	410	457	477	486	491	502	525	549	560	570	614	657	658	671	716	726
APOSTART12_Poa_pratensis	729	16	23	58	80	106	108	145	147	150	151	164	224	238	259	336	379	385	420	450	459	479	488	493	504	527	551	562	572	616	659	660	673	718	728
APOSTART13_Poa_pratensis	719	16	23	58	80	105	107	144	146	149	150	163	223	237	258	335	375	410	440	449	469	478	483	494	517	541	552	562	606	649	650	663	708	718
APOSTART14_Poa_pratensis	718	16	23	58	80	105	107	144	146	149	150	163	223	237	258	335	375	410	440	449	469	478	483	494	517	541	552	562	606	649	650	663	701
APOSTART15_Poa_pratensis	751	16	23	58	80	104	106	143	145	148	149	162	203	215	246	260	281	358	401	407	442	472	481	501	510	515	526	549	573	584	594	638	681	682	695	740	750
