# Supplementary material for: The Role of APOSTART in Switching between Sexuality and Apomixis in Poa pratensis
Source: Genes (Basel). 2020 Aug 14;11(8):941. doi: 10.3390/genes11080941 (PMC7464379; doi:10.3390/genes11080941)
Supplement: Supplementary file 1 [file genes-11-00941-s001.zip › Supplementary Tables/TableS8.xlsx]

## Sheet: Caption
Table S8. APOSTART and APOSTART-like proteins secondary structures predictions. Α α-helices, β-sheets and coils are represented in percentages as well as the solvent access and were calculated with PredictProtein algorithms. Disordered regions were predicted with RaptorX. H (α-helix; %); E (β-sheet; %); C (Coil; %); E (Exposed; %); M (Medium; %); B (Buried; %).

## Sheet: Analysis
ID	Species	Secondary			Solvent			Disordered
		structure			access			regions
		H	E	C	E	M	B	N. of basis	%	Clade
>XP_027359709	Abrus precatorius	10	29	59	48	26	25	187	26	Eudicot
>XP_027359708	Abrus precatorius	11	29	59	49	25	25	193	26	Eudicot
>XP_02735970	Abrus precatorius	11	29	58	49	25	25	203	28	Eudicot
>XP_027359711	Abrus precatorius	10	26	62	50	24	24	187	30	Eudicot
>TXG54188	Acer yangbiense	14	29	56	48	26	25	180	25	Eudicot
>PSR917082	Actinidia chinensis var. chinensis	12	28	58	48	25	25	180	25	Eudicot
>XP_020196179	Aegilops tauschii subsp. tauschii	13	27	58	50	25	23	216	29	Monocot
>XP_006854205	Amborella trichopoda	13	28	57	48	26	25	174	24	Eudicot
>XP_011626971	Amborella trichopoda	13	28	57	47	27	24	179	25	Eudicot
>XP_020112951	Ananas comosus	12	29	57	48	27	24	182	25	Monocot
>PKA52167	Apostasia shenzhenica	13	29	56	48	26	25	165	23	Monocot
>PIA31190	Aquilegia coerulea	15	25	58	48	25	25	190	30	Eudicot
>XP_020874524	Arabidopsis lyrata subsp. lyrata	14	29	56	48	27	24	182	25	Eudicot
>NP_193639	Arabidopsis thaliana	13	29	56	49	26	24	181	25	Eudicot
>VVB00257.1	Arabis nemorensis	13	30	56	47	26	25	178	25	Eudicot
>XP_015963207	Arachis duranensis	13	29	56	48	26	24	158	22	Eudicot
>XP_025651309	Arachis hypogaea	13	29	56	48	26	25	161	22	Eudicot
>XP_016201212	Arachis ipaensis	11	29	59	49	24	25	184	25	Eudicot
>PWA79202	Artemisia annua	14	28	57	47	26	25	178	25	Eudicot
>XP_020260698	Asparagus officinalis	12	28	58	48	27	24	192	26	Monocot
>XP_010677463	Beta vulgaris subsp. vulgaris	14	29	56	48	26	25	181	25	Eudicot
>XP_003570763	Brachypodium distachyon	12	28	59	57	25	23	209	28	Monocot
>XP_024319191	Brachypodium distachyon	14	29	56	48	26	25	178	25	Monocot
>XP_024319194	Brachypodium distachyon	12	27	59	46	26	26	171	28	Monocot
>RQL92801	Brassica cretica	14	27	58	46	27	25	174	26	Eudicot
>RQL89059	Brassica cretica	13	28	57	49	26	24	179	24	Eudicot
>XP_022561208	Brassica napus	14	29	56	48	25	25	177	25	Eudicot
>XP_013597220	Brassica oleracea var. oleracea	13	29	57	47	27	24	180	25	Eudicot
>XP_009132490	Brassica rapa	13	29	57	47	27	24	182	25	Eudicot
>XP_020217000	Cajanus cajan	12	28	59	49	24	25	189	26	Eudicot
>XP_010449418	Camelina sativa	14	28	56	49	26	24	179	25	Eudicot
>XP_030497642	Cannabis sativa	14	29	56	47	26	25	151	21	Eudicot
>XP_006285256	Capsella rubella	14	28	56	48	26	24	178	25	Eudicot
>PHT66602	Capsicum annuum	14	28	57	49	26	24	180	25	Eudicot
>PHU01417	Capsicum chinense	15	28	55	48	26	24	154	21	Eudicot
>KAF3324851	Carex littledalei	13	29	57	48	26	25	181	25	Monocot
>KAF3335906	Carex littledalei	14	30	55	48	26	25	175	25	Monocot
>XP_021903100	Carica papaya	13	29	57	49	26	24	188	26	Eudicot
>KAE8055754	Carpinus fangiana	13	29	57	48	26	24	187	26	Eudicot
>GAV88834	Cephalotus follicularis	13	29	57	48	25	25	187	26	Eudicot
>XP_021768328	Chenopodium quinoa	13	29	57	47	26	26	169	23	Eudicot
>XP_004512421	Cicer arietinum	13	29	57	49	24	25	165	23	Eudicot
>RWR81087	Cinnamomum micranthum f. kanehirae	12	29	58	48	26	24	185	25	Eudicot
>RWR87257	Cinnamomum micranthum f. kanehirae	12	29	57	48	27	24	188	26	Eudicot
>XP_024039864	Citrus clementina	13	28	58	48	26	24	187	26	Eudicot
>XP_015381252	Citrus sinensis	14	28	57	48	27	24	186	26	Eudicot
>XP_027081579	Coffea arabica	13	28	57	49	25	25	189	26	Eudicot
>CDP11764	Coffea canephora	13	28	57	48	25	25	189	26	Eudicot
>XP_027181546	Coffea eugenioides	13	29	57	49	25	25	189	26	Eudicot
>MQM04322	Colocasia esculenta	14	30	55	49	25	25	177	27	Monocot
>OMO87838	Corchorus capsularis	13	29	57	48	26	25	185	25	Eudicot
>OMO93445	Corchorus olitorius	13	29	57	29	25	25	185	26	Eudicot
>XP_008448607	Cucumis melo	12	29	58	49	25	24	192	26	Eudicot
>XP_022965246	Cucurbita maxima	14	28	56	47	26	25	205	28	Eudicot
>XP_023005750	Cucurbita maxima	13	29	57	48	26	24	187	26	Eudicot
>XP_022923331	Cucurbita moschata	14	29	56	48	26	24	198	27	Eudicot
>XP_022949051	Cucurbita moschata	12	29	57	48	26	24	189	26	Eudicot
>XP_023553105	Cucurbita pepo subsp. pepo	14	29	56	47	27	25	198	27	Eudicot
>RAL40363	Cuscuta australis	15	28	56	49	26	24	191	26	Eudicot
>XP_024996425	Cynara cardunculus var. scolymus	14	28	56	48	26	25	152	21	Eudicot
>XP_017219098	Daucus carotasubsp. sativus	12	29	58	48	26	25	178	25	Eudicot
>XP_020694611	Dendrobium catenatum	15	29	54	48	27	24	166	23	Eudicot
>XP_020694610	Dendrobium catenatum	15	30	54	48	26	24	167	23	Eudicot
>XP_020694612	Dendrobium catenatum	15	30	54	48	27	24	166	23	Eudicot
>OEL20560	Dichanthelium oligosanthes	12	28	58	49	26	23	176	25	Monocot
>OEL13668	Dichanthelium oligosanthes	15	27	57	47	26	26	218	26	Monocot
>KZV31500	Dorcoceras hygrometricum	13	30	55	47	24	27	180	23	Eudicot
>KZV45254	Dorcoceras hygrometricum	14	29	56	49	25	24	197	27	Eudicot
>XP_022738703	Durio zibethinus	12	29	58	48	25	25	187	25	Eudicot
>XP_022738705	Durio zibethinus	14	29	56	47	27	25	183	25	Eudicot
>XP_010906231	Elaeis guineensis	12	30	56	48	25	25	189	26	Monocot
>XP_029116106	Elaeis guineensis	13	29	57	48	26	24	186	26	Eudicot
>XP_010906232	Elaeis guineensis	12	29	57	47	26	25	186	26	Monocot
>TVT98011	Eragrostis curvula	14	27	58	48	25	25	182	26	Eudicot
XP_012847198	Erythranthe guttata	14	27	58	48	26	24	195	27	Eudicot
>XP_012854240	Erythranthe guttata	14	28	56	50	25	24	191	26	Eudicot
>EYU29082	Erythranthe guttata	15	28	56	50	25	24	196	27	Eudicot
>XP_010054083	Eucalyptus grandis	14	28	56	48	25	25	155	21	Eudicot
>XP_024005063	Eutrema salsugineum	14	29	56	48	26	25	180	25	Eudicot
>ESQ39686	Eutrema salsugineum	13	29	57	47	28	24	175	24	Eudicot
>XP_006398234	Eutrema salsugineum	14	29	56	47	28	24	176	24	Eudicot
>XP_004300154	Fragaria vesca subsp. Vesca	13	29	57	47	26	25	179	25	Eudicot
>EPS70366	Genlisea aurea	15	26	57	47	25	26	179	27	Eudicot
>XP_003517072	Glycine max	14	29	55	47	26	25	163	22	Eudicot
>XP_017606808	Gossypium arboreum	13	29	56	49	25	25	184	25	Eudicot
>XP_017637273	Gossypium arboreum	12	29	57	48	26	24	182	25	Eudicot
>KAA3460361	Gossypium australe	12	30	57	48	25	25	186	25	Eudicot
>KAB2053834	Gossypium barbadense	12	29	57	48	26	24	182	25	Eudicot
>KAB2000409	Gossypium barbadense	12	29	58	48	26	25	182	25	Eudicot
>PPD93853	Gossypium barbadense	13	28	57	47	26	25	188	26	Eudicot
>TYG42275	Gossypium darwinii	12	29	58	48	26	25	182	25	Eudicot
>XP_016727281	Gossypium hirsutum	13	29	56	48	26	24	187	26	Eudicot
>TYI91522	Gossypium mustelinum	13	29	57	49	26	24	195	27	Eudicot
>TYJ06242	Gossypium mustelinum	12	29	58	48	25	25	182	25	Eudicot
>XP_012472239	Gossypium raimondii	13	30	56	48	26	24	188	26	Eudicot
>TYH81633	Gossypium tomentosum	13	29	57	49	25	24	189	26	Eudicot
>XP_022029022	Helianthus annuus	13	29	56	48	26	25	169	24	Eudicot
>XP_021289036	Herrania umbratica	13	29	57	47	26	25	187	26	Eudicot
>XP_021647138	Hevea brasiliensis	15	29	55	49	25	25	158	22	Eudicot
>KAE8690231	Hibiscus syriacus	14	29	56	48	26	25	185	25	Eudicot
>KAE8702814	Hibiscus syriacus	12	29	57	48	26	25	185	26	Eudicot
>KAE8777823	Hordeum vulgare	14	26	59	49	25	24	215	31	Monocot
>XP_031118819	Ipomoea triloba	13	28	58	49	25	24	185	25	Eudicot
>XP_012081837	Jatropha curcas	14	28	57	48	26	25	184	25	Eudicot
>XP_018807541	Juglans regia	13	28	57	49	25	25	187	26	Eudicot
>PLY72845	Lactuca sativa	16	29	54	47	26	26	144	20	Eudicot
>KAE9613249	Lupinus albus	14	29	56	47	27	25	163	22	Eudicot
>XP_019445237	Lupinus angustifolius	14	28	56	48	25	25	170	23	Eudicot
>OVA18416	Macleaya cordata	11	28	59	47	27	24	193	26	Eudicot
>XP_008373446	Malus domestica	12	28	58	47	26	26	167	23	Eudicot
>XP_021599067	Manihot esculenta	13	29	57	48	26	24	190	26	Eudicot
>XP_021599068	Manihot esculenta	15	25	58	48	27	24	197	30	Eudicot
>PTQ45837	Marchantia polymorpha	11	29	58	50	24	24	189	26	Marchantiophyta
>XP_003612635	Medicago truncatula	13	28	57	48	26	25	160	22	Eudicot
>CAA7054938	Microthlaspi erraticum	13	29	56	48	26	25	175	24	Eudicot
>CAA7014078	Microthlaspi erraticum	12	29	58	47	27	24	176	24	Eudicot
>KAD4178548	Mikania micrantha	13	29	57	48	26	24	169	24	Eudicot
>KAD6453760	Mikania micrantha	13	28	57	48	25	25	170	24	Eudicot
>XP_022145460	Momordica charantia	12	30	57	48	26	24	190	26	Eudicot
>XP_024030585	Morus notabilis	12	30	57	48	26	25	175	24	Eudicot
>RDX94003	Mucuna pruriens	11	28	60	48	26	25	200	24	Eudicot
>XP_009401233	Musa acuminata subsp. malaccensis	14	29	56	48	26	25	168	23	Monocot
>XP_009384747	Musa acuminata subsp. malaccensis	13	30	56	47	26	25	180	25	Monocot
>THU66961	Musa balbisiana	14	32	53	48	26	25	166	22	Monocot
>XP_010242523	Nelumbo nucifera	12	29	57	48	26	25	188	26	Eudicot
>XP_010242519	Nelumbo nucifera	13	29	57	49	26	24	187	26	Eudicot
>XP_019055939	Nelumbo nucifera	14	28	56	48	26	25	167	23	Eudicot
>XP_019225468	Nicotiana attenuata	12	29	57	48	26	25	177	25	Eudicot
>XP_009776801	Nicotiana sylvestris	14	28	56	49	25	25	184	25	Eudicot
>XP_016464810	Nicotiana tabacum	15	29	55	49	25	24	183	25	Eudicot
>XP_009601911	Nicotiana tomentosiformis	15	28	56	49	26	24	182	26	Eudicot
>XP_009601910	Nicotiana tomentosiformis	15	29	55	49	25	24	183	25	Eudicot
>XP_031502074	Nymphaea colorata	15	30	54	48	25	25	187	26	Monocot
>KAA8525118	Nyssa sinensis	13	29	57	48	25	25	175	24	Eudicot
>KAA8521246	Nyssa sinensis	13	28	57	48	26	24	183	25	Eudicot
>XP_022844588	Olea europaea var. sylvestris	15	28	55	50	24	25	184	25	Eudicot
>XP_006646762	Oryza brachyantha	13	28	58	49	26	24	202	27	Monocot
>XP_015694371	Oryza brachyantha	14	30	55	48	26	25	163	23	Monocot
>KAF0895427	Oryza meyeriana var. granulata	13	29	56	48	27	24	173	24	Monocot
>KAF0902435	Oryza meyeriana var. granulata	14	29	55	49	25	24	173	24	Monocot
>EEC79883	Oryza sativa Indica	13	29	56	47	27	14	164	23	Monocot
>XP_015624831	Oryza sativa Japonica	13	29	57	47	27	24	170	24	Monocot
>XP_025795276	Panicum hallii	13	28	57	50	26	23	201	27	Monocot
>RLN09042	Panicum miliaceum	12	27	59	50	26	23	198	27	Monocot
>RLM78399	Panicum miliaceum	13	28	58	50	26	23	204	28	Monocot
>XP_026406324	Papaver somniferum	13	28	58	48	27	24	200	27	Eudicot
>XP_020599133	Phalaenopsis equestris	13	28	57	48	25	25	165	23	Monocot
>XP_007158193	Phaseolus vulgaris	12	28	58	49	25	25	184	25	Eudicot
>XP_008813630	Phoenix dactylifera	13	30	57	49	25	24	190	26	Monocot
>XP_024396180	Physcomitrella patens	14	29	56	48	25	25	154	21	Briophyta
>XP_031282488	Pistacia vera	15	28	55	48	25	26	159	22	Eudicot
>XP_011028070	Populus euphratica	13	30	56	48	25	26	174	24	Eudicot
>XP_002304367	Populus trichocarpa	14	29	55	49	25	24	181	25	Eudicot
>XP_028759478	Prosopis alba	12	29	57	48	25	26	192	26	Eudicot
>XP_028759477	Prosopis alba	13	29	57	48	26	25	188	26	Eudicot
>XP_028754672	Prosopis alba	13	29	56	48	27	24	175	24	Eudicot
>XP_021833169	Prunus avium	12	29	57	47	26	26	175	24	Eudicot
>BBH02754	Prunus dulcis	12	28	58	48	25	26	178	25	Eudicot
>XP_008238112	Prunus mume	12	30	57	46	26	26	175	24	Eudicot
>XP_007209042	Prunus persica	12	30	57	46	26	26	176	25	Eudicot
>PQQ16630	Prunus yedoensis var. nudiflora	13	31	54	51	26	22	117	28	Eudicot
>XP_031390197	Punica granatum	15	28	55	48	26	25	186	26	Eudicot
>XP_009365728	Pyrus x bretschneideri	12	29	58	47	25	26	167	23	Eudicot
>XP_030946470	Quercus lobata	13	29	57	48	27	24	185	25	Eudicot
>XP_023915167	Quercus suber	13	29	57	48	25	25	184	25	Eudicot
>XP_018472360	Raphanus sativus	13	29	56	48	25	25	181	25	Eudicot
>XP_018472359	Raphanus sativus	13	28	57	48	25	25	183	25	Eudicot
>KAF3447852	Rhamnella rubrinervis	13	28	58	48	25	25	180	25	Eudicot
>XP_030553742	Rhodamnia argentea	13	29	57	47	27	25	175	24	Eudicot
>XP_002519855	Ricinus communis	14	29	56	48	25	25	188	26	Eudicot
>XP_024169686	Rosa chinensis	14	29	55	47	25	26	177	25	Eudicot
>XP_024169685	Rosa chinensis	13	28	58	48	25	25	178	25	Eudicot
>AVY91798	Saccharum hybrid cultivar SP80-3280	12	28	58	49	26	24	208	28	Monocot
>KAB5573803	Salix brachista	12	28	58	49	25	24	186	26	Eudicot
>TEY84770	Salvia splendens	12	29	57	47	25	27	199	26	Eudicot
>XP_011092599	Sesamum indicum	13	28	57	47	26	25	189	26	Eudicot
>RCV14372	Setaria italica	13	28	58	48	27	24	170	23	Monocot
>TKW36315	Setaria viridis	16	26	57	46	28	25	167	25	Monocot
>TMX00217	Solanum chilense	14	28	56	49	26	24	181	25	Eudicot
>XP_004253088	Solanum lycopersicum	14	28	56	49	26	23	185	26	Eudicot
>XP_015059235	Solanum pennellii	14	29	56	49	25	24	185	26	Eudicot
>XP_006342495	Solanum tuberosum	14	29	56	48	26	24	184	25	Eudicot
>XP_021314608	Sorghum bicolor	14	29	56	47	27	24	166	23	Monocot
>TKY70110	Spatholobus suberectus	13	28	58	49	25	24	182	26	Eudicot
>XP_021851026	Spinacia oleracea	15	35	49	48	28	22	83	22	Eudicot
>GER56245	Striga asiatica	15	29	55	47	25	26	193	25	Eudicot
>XP_030453943	Syzygium oleosum	15	29	55	47	27	25	154	21	Eudicot
>XP_030453939	Syzygium oleosum	15	29	55	47	27	25	155	21	Eudicot
>XP_030474440	Syzygium oleosum	13	28	57	56	26	26	146	25	Eudicot
>GEV96981	Tanacetum cinerariifolium	13	28	57	47	26	25	180	25	Eudicot
>XP_010529240	Tarenaya hassleriana	12	29	57	48	26	25	180	25	Eudicot
>XP_010518854	Tarenaya hassleriana	12	28	58	48	26	25	170	24	Eudicot
>XP_007040789	Theobroma cacao	13	29	56	48	26	25	186	26	Eudicot
>GAU48297	Trifolium subterraneum	12	29	57	48	26	25	179	25	Eudicot
>VAI52452	Triticum turgidum subsp. durum	13	28	58	50	25	23	216	29	Monocot
>EMS68050	Triticum urartu	15	24	59	48	25	26	139	23	Monocot
>XP_017427308	Vigna angularis	12	29	58	49	26	24	192	26	Eudicot
>XP_014520761	Vigna radiata var. radiata	12	29	57	48	25	25	190	26	Eudicot
>XP_027913088	Vigna unguiculata	11	29	58	49	25	24	189	26	Eudicot
>XP_010664750	Vitis vinifera	15	29	55	47	26	26	153	21	Eudicot
>NP_001347486	Zea mays	13	27	59	50	25	23	196	26	Monocot
>XP_015897363	Ziziphus jujuba	11	29	58	48	26	25	184	25	Eudicot
>KMZ58511	Zostera marina	12	29	58	50	26	23	201	27	Monocot

## Sheet: Average data
		H	E	C	E	M	B	N. of basis	%
		% Avg	% Avg	% Avg	% Avg	% Avg	% Avg	% Avg	% Avg
	Monocot	13.16	28.41	57.03	48.54	25.95	24	184.05	25.54
	Eudicot	13.17	28.68	56.71	47.97	25.77	24.69	179.47	24.96
	Briophyta	11	29	58	50	24	24	189	26
	Marchantiophyta	14	29	56	48	25	25	154	21
